# Supplementary material for: Integrating RNA-seq and scRNA-seq to explore the biological significance of NAD + metabolism-related genes in the initial diagnosis and relapse of childhood B-cell acute lymphoblastic leukemia
Source: Front Immunol. 2022 Nov 11;13:1043111. doi: 10.3389/fimmu.2022.1043111 (PMC9691973; doi:10.3389/fimmu.2022.1043111)
Supplement: Supplementary Table 1 — Clinical and Demographic characteristics of B-ALL patients from GSE3912 dataset, GSE130116 dataset, and TARGET database. [file Table_1.xlsx]

## Sheet: Sheet1
Supplementary Table 1: Primers for qPCR used in the current study
Primer	Sequence
NADSYN1 F	GAGTGGAAATGAGGAAGTGCTG
NADSYN1 R	CGATGTTGAGACTGATGTGGTG
SIRT3 F	TTCCCCGACTGCTCATCAAC
SIRT3 R	ACAAGGTCCCGCATCTCTTC
PARP6 F	TCTTTGAGCCTTATCCCTCTGTG
PARP6 R	CCAACTTGTCCATCTGTTTCTTG
internal reference GAPDH F	CCCATCACCATCTTCCAGG
internal reference GAPDH R	CATCACGCCACAGTTTCCC
