# Supplementary material for: Integrating RNA-seq and scRNA-seq to explore the biological significance of NAD + metabolism-related genes in the initial diagnosis and relapse of childhood B-cell acute lymphoblastic leukemia
Source: Front Immunol. 2022 Nov 11;13:1043111. doi: 10.3389/fimmu.2022.1043111 (PMC9691973; doi:10.3389/fimmu.2022.1043111)
Supplement: Supplementary Table 2 — Clinical characteristics of B-ALL patients from our study. [file Table_2.xlsx]

## Sheet: Sheet1
Diagnosis Type of B-ALL	Age	Gender	Clinical Manifestations	Gene Markers
Initial Diagnosis
Case1	2y	Female	Fever	JAK3 mutation
Case2	3y	Male	Fever	E2A-PBX1（+）
Case3	5y	Male	Fever, anemia	-
Case4	7y	Male	Fever	-
Case5	4y	Female	Fever, anaemia, and thrombocytopenia	CRLF2 overexpression
Case6	1y	Male	Fever	WT1 overexpression
Case7	4y	Female	Fever, anaemia, and thrombocytopenia	TEL/AML1（+）
Case8	3y	Male	Fever	Large segment missing of ETV6（EXON 1,2,3,5,8）
Case9	9y	Female	Fever	IL7R gene mutation
Case10	10y	Female	Fever, dizziness	BCR/ABL1 p190（+）
Replase Diagnosis
Case1	6y	Male	Bone marrow recurrence	TEL/AML（+）
Case2	10y	Male	Bone marrow recurrence	TEL/AML（+）
Case3	8y	Female	Headache,eye protrusion	-
Case4	13y	Male	Fever	TEL-AML（+）
Case5	6y	Female	Headache	-
Case6	3y	Male	The enlarged testis	MLL/AF9（+）
