# Supplementary material for: Integrating RNA-seq and scRNA-seq to explore the biological significance of NAD + metabolism-related genes in the initial diagnosis and relapse of childhood B-cell acute lymphoblastic leukemia
Source: Front Immunol. 2022 Nov 11;13:1043111. doi: 10.3389/fimmu.2022.1043111 (PMC9691973; doi:10.3389/fimmu.2022.1043111)
Supplement: Supplementary Table 3 — Primers for qPCR used in the study. [file Table_3.xlsx]

## Sheet: Sheet1
	GSE130116	GSE3912	TARGET Database
	N=14	N=86	N=9
Disease states
Diagnosis	7	32	0
Relapse	7	54	6
None			3
Gender
female	4	/	2
male	10	/	7
age
age < 10	10	/	3
age ≥ 10	4	/	6
Race
White	/	/	7
Asian	/	/	2
CNS Status
CNS 1	/	/	6
CNS 2	/	/	3
